# Supplementary material for: Evidence for hybridization and introgression within a species-rich oak (Quercus spp.) community
Source: BMC Evol Biol. 2007 Nov 10;7:218. doi: 10.1186/1471-2148-7-218 (PMC2244923; doi:10.1186/1471-2148-7-218)
Supplement: Additional file 1 — Inferred ancestry and probability intervals. EXL file giving detailed information about inferred ancestry and probability intervals for each sample. A probability interval is the Bayesian analogue of a confidence interval. [file 1471-2148-7-218-S1.xls]

## Sheet: 1
Inferred ancestry of individuals:
	Inferred clusters					(and 90% probability intervals)
Label	robur'	pubescens'	petraea'	frainetto'
1	0.007	0.025	0.009	0.959		(0.000,	0.042)	(0.000,	0.180)	(0.000,	0.056)	(0.769	,1.000)
2	0.054	0.871	0.068	0.008		(0.000,	0.339)	(0.410,	1.000)	(0.000,	0.452)	(0.000	,0.044)
3	0.006	0.019	0.97	0.006		(0.000,	0.031)	(0.000,	0.128)	(0.829,	1.000)	(0.000	,0.031)
4	0.012	0.95	0.018	0.02		(0.000,	0.072)	(0.723,	1.000)	(0.000,	0.117)	(0.000	,0.136)
5	0.883	0.084	0.028	0.005		(0.560,	1.000)	(0.000,	0.380)	(0.000,	0.199)	(0.000	,0.027)
6	0.041	0.73	0.11	0.119		(0.000,	0.294)	(0.000,	1.000)	(0.000,	0.625)	(0.000	,0.578)
7	0.837	0.1	0.029	0.034		(0.452,	1.000)	(0.000,	0.484)	(0.000,	0.199)	(0.000	,0.245)
8	0.007	0.009	0.977	0.006		(0.000,	0.041)	(0.000,	0.054)	(0.869,	1.000)	(0.000	,0.037)
9	0.01	0.014	0.406	0.57		(0.000,	0.059)	(0.000,	0.077)	(0.100,	0.707)	(0.270	,0.866)
10	0.008	0.012	0.97	0.01		(0.000,	0.046)	(0.000,	0.065)	(0.833,	1.000)	(0.000	,0.062)
11	0.072	0.286	0.62	0.022		(0.000,	0.390)	(0.000,	0.791)	(0.177,	0.999)	(0.000	,0.160)
12	0.01	0.905	0.019	0.066		(0.000,	0.061)	(0.499,	1.000)	(0.000,	0.121)	(0.000	,0.438)
13	0.009	0.968	0.014	0.01		(0.000,	0.056)	(0.811,	1.000)	(0.000,	0.089)	(0.000	,0.055)
14	0.919	0.038	0.035	0.009		(0.647,	1.000)	(0.000,	0.238)	(0.000,	0.229)	(0.000	,0.049)
15	0.031	0.909	0.044	0.016		(0.000,	0.225)	(0.518,	1.000)	(0.000,	0.319)	(0.000	,0.098)
16	0.017	0.276	0.026	0.681		(0.000,	0.113)	(0.000,	1.000)	(0.000,	0.186)	(0.000	,1.000)
17	0.013	0.958	0.014	0.015		(0.000,	0.081)	(0.758,	1.000)	(0.000,	0.086)	(0.000	,0.095)
18	0.032	0.909	0.044	0.015		(0.000,	0.233)	(0.510,	1.000)	(0.000,	0.295)	(0.000	,0.087)
19	0.009	0.973	0.009	0.009		(0.000,	0.051)	(0.847,	1.000)	(0.000,	0.051)	(0.000	,0.054)
20	0.012	0.887	0.013	0.087		(0.000,	0.075)	(0.401,	1.000)	(0.000,	0.077)	(0.000	,0.552)
21	0.762	0.14	0.02	0.077		(0.428,	1.000)	(0.000,	0.521)	(0.000,	0.135)	(0.000	,0.347)
22	0.006	0.019	0.004	0.971		(0.000,	0.036)	(0.000,	0.096)	(0.000,	0.025)	(0.850	,1.000)
23	0.008	0.923	0.054	0.014		(0.000,	0.044)	(0.558,	1.000)	(0.000,	0.390)	(0.000	,0.089)
24	0.256	0.293	0.444	0.008		(0.000,	0.782)	(0.000,	1.000)	(0.000,	1.000)	(0.000	,0.040)
25	0.008	0.948	0.029	0.015		(0.000,	0.044)	(0.708,	1.000)	(0.000,	0.209)	(0.000	,0.098)
26	0.014	0.945	0.014	0.026		(0.000,	0.093)	(0.709,	1.000)	(0.000,	0.090)	(0.000	,0.187)
27	0.603	0.286	0.058	0.053		(0.048,	1.000)	(0.000,	0.864)	(0.000,	0.396)	(0.000	,0.316)
28	0.01	0.336	0.011	0.642		(0.000,	0.067)	(0.000,	1.000)	(0.000,	0.069)	(0.000	,1.000)
29	0.013	0.909	0.007	0.072		(0.000,	0.078)	(0.472,	1.000)	(0.000,	0.038)	(0.000	,0.492)
30	0.041	0.348	0.563	0.047		(0.000,	0.300)	(0.000,	1.000)	(0.000,	1.000)	(0.000	,0.322)
31	0.011	0.957	0.008	0.024		(0.000,	0.064)	(0.748,	1.000)	(0.000,	0.043)	(0.000	,0.166)
32	0.005	0.964	0.009	0.022		(0.000,	0.029)	(0.789,	1.000)	(0.000,	0.053)	(0.000	,0.158)
33	0.023	0.913	0.017	0.047		(0.000,	0.162)	(0.534,	1.000)	(0.000,	0.112)	(0.000	,0.334)
34	0.017	0.955	0.007	0.021		(0.000,	0.113)	(0.744,	1.000)	(0.000,	0.041)	(0.000	,0.141)
35	0.012	0.965	0.014	0.009		(0.000,	0.069)	(0.798,	1.000)	(0.000,	0.086)	(0.000	,0.053)
36	0.008	0.725	0.145	0.122		(0.000,	0.045)	(0.000,	1.000)	(0.000,	0.685)	(0.000	,0.649)
37	0.01	0.959	0.005	0.027		(0.000,	0.062)	(0.769,	1.000)	(0.000,	0.029)	(0.000	,0.186)
38	0.974	0.009	0.009	0.008		(0.852,	1.000)	(0.000,	0.054)	(0.000,	0.050)	(0.000	,0.050)
39	0.022	0.572	0.092	0.314		(0.000,	0.150)	(0.000,	1.000)	(0.000,	0.527)	(0.000	,0.830)
40	0.982	0.006	0.006	0.006		(0.899,	1.000)	(0.000,	0.035)	(0.000,	0.032)	(0.000	,0.033)
41	0.959	0.024	0.009	0.008		(0.771,	1.000)	(0.000,	0.168)	(0.000,	0.053)	(0.000	,0.046)
42	0.7	0.072	0.215	0.013		(0.015,	1.000)	(0.000,	0.495)	(0.000,	0.855)	(0.000	,0.082)
43	0.964	0.011	0.014	0.011		(0.794,	1.000)	(0.000,	0.059)	(0.000,	0.089)	(0.000	,0.069)
44	0.777	0.084	0.108	0.031		(0.373,	1.000)	(0.000,	0.440)	(0.000,	0.494)	(0.000	,0.219)
45	0.985	0.005	0.005	0.004		(0.917,	1.000)	(0.000,	0.028)	(0.000,	0.029)	(0.000	,0.023)
46	0.984	0.006	0.004	0.006		(0.907,	1.000)	(0.000,	0.037)	(0.000,	0.024)	(0.000	,0.031)
47	0.958	0.018	0.011	0.014		(0.767,	1.000)	(0.000,	0.118)	(0.000,	0.070)	(0.000	,0.091)
48	0.947	0.039	0.007	0.007		(0.694,	1.000)	(0.000,	0.282)	(0.000,	0.038)	(0.000	,0.039)
49	0.911	0.046	0.033	0.01		(0.587,	1.000)	(0.000,	0.297)	(0.000,	0.245)	(0.000	,0.063)
50	0.784	0.123	0.019	0.075		(0.359,	1.000)	(0.000,	0.583)	(0.000,	0.131)	(0.000	,0.380)
51	0.977	0.009	0.008	0.006		(0.870,	1.000)	(0.000,	0.053)	(0.000,	0.045)	(0.000	,0.034)
52	0.006	0.041	0.016	0.938		(0.000,	0.032)	(0.000,	0.289)	(0.000,	0.111)	(0.661	,1.000)
53	0.061	0.16	0.051	0.727		(0.000,	0.368)	(0.000,	0.996)	(0.000,	0.335)	(0.000	,1.000)
54	0.055	0.014	0.054	0.877		(0.000,	0.256)	(0.000,	0.084)	(0.000,	0.280)	(0.614	,1.000)
55	0.004	0.009	0.004	0.983		(0.000,	0.025)	(0.000,	0.052)	(0.000,	0.020)	(0.905	,1.000)
56	0.005	0.009	0.004	0.982		(0.000,	0.030)	(0.000,	0.051)	(0.000,	0.022)	(0.900	,1.000)
57	0.026	0.745	0.199	0.03		(0.000,	0.191)	(0.172,	1.000)	(0.000,	0.707)	(0.000	,0.222)
58	0.024	0.917	0.01	0.048		(0.000,	0.177)	(0.545,	1.000)	(0.000,	0.058)	(0.000	,0.358)
59	0.005	0.902	0.01	0.082		(0.000,	0.028)	(0.428,	1.000)	(0.000,	0.057)	(0.000	,0.550)
60	0.01	0.969	0.006	0.016		(0.000,	0.061)	(0.819,	1.000)	(0.000,	0.032)	(0.000	,0.104)
61	0.012	0.967	0.01	0.011		(0.000,	0.080)	(0.810,	1.000)	(0.000,	0.056)	(0.000	,0.062)
62	0.01	0.973	0.007	0.01		(0.000,	0.066)	(0.846,	1.000)	(0.000,	0.042)	(0.000	,0.057)
63	0.757	0.177	0.013	0.053		(0.316,	1.000)	(0.000,	0.655)	(0.000,	0.077)	(0.000	,0.287)
64	0.959	0.017	0.01	0.014		(0.761,	1.000)	(0.000,	0.115)	(0.000,	0.056)	(0.000	,0.088)
65	0.02	0.789	0.038	0.153		(0.000,	0.140)	(0.213,	1.000)	(0.000,	0.279)	(0.000	,0.689)
66	0.009	0.955	0.01	0.026		(0.000,	0.055)	(0.744,	1.000)	(0.000,	0.065)	(0.000	,0.178)
67	0.543	0.428	0.023	0.007		(0.203,	0.906)	(0.000,	0.781)	(0.000,	0.154)	(0.000	,0.035)
68	0.155	0.809	0.023	0.013		(0.000,	0.710)	(0.229,	1.000)	(0.000,	0.151)	(0.000	,0.085)
69	0.012	0.956	0.015	0.017		(0.000,	0.080)	(0.760,	1.000)	(0.000,	0.100)	(0.000	,0.111)
70	0.015	0.054	0.827	0.104		(0.000,	0.097)	(0.000,	0.385)	(0.375,	1.000)	(0.000	,0.509)
71	0.009	0.941	0.02	0.03		(0.000,	0.055)	(0.670,	1.000)	(0.000,	0.132)	(0.000	,0.226)
72	0.014	0.952	0.023	0.011		(0.000,	0.089)	(0.733,	1.000)	(0.000,	0.158)	(0.000	,0.065)
73	0.006	0.982	0.006	0.007		(0.000,	0.033)	(0.897,	1.000)	(0.000,	0.032)	(0.000	,0.040)
74	0.016	0.334	0.052	0.598		(0.000,	0.115)	(0.000,	1.000)	(0.000,	0.343)	(0.000	,1.000)
75	0.005	0.973	0.012	0.01		(0.000,	0.028)	(0.845,	1.000)	(0.000,	0.078)	(0.000	,0.057)
76	0.005	0.965	0.005	0.025		(0.000,	0.029)	(0.797,	1.000)	(0.000,	0.028)	(0.000	,0.170)
77	0.01	0.972	0.008	0.01		(0.000,	0.060)	(0.836,	1.000)	(0.000,	0.047)	(0.000	,0.060)
78	0.006	0.014	0.032	0.948		(0.000,	0.035)	(0.000,	0.088)	(0.000,	0.229)	(0.709	,1.000)
79	0.01	0.008	0.977	0.004		(0.000,	0.065)	(0.000,	0.047)	(0.870,	1.000)	(0.000	,0.022)
80	0.014	0.413	0.453	0.12		(0.000,	0.089)	(0.000,	1.000)	(0.000,	0.970)	(0.000	,0.526)
81	0.01	0.049	0.929	0.012		(0.000,	0.061)	(0.000,	0.332)	(0.625,	1.000)	(0.000	,0.077)
82	0.012	0.009	0.968	0.011		(0.000,	0.076)	(0.000,	0.058)	(0.817,	1.000)	(0.000	,0.069)
83	0.02	0.048	0.895	0.037		(0.000,	0.145)	(0.000,	0.337)	(0.544,	1.000)	(0.000	,0.260)
84	0.021	0.031	0.941	0.007		(0.000,	0.146)	(0.000,	0.229)	(0.676,	1.000)	(0.000	,0.038)
85	0.005	0.008	0.982	0.005		(0.000,	0.027)	(0.000,	0.043)	(0.899,	1.000)	(0.000	,0.028)
86	0.007	0.012	0.965	0.017		(0.000,	0.038)	(0.000,	0.070)	(0.802,	1.000)	(0.000	,0.117)
87	0.008	0.027	0.959	0.006		(0.000,	0.048)	(0.000,	0.192)	(0.763,	1.000)	(0.000	,0.033)
88	0.005	0.016	0.97	0.009		(0.000,	0.029)	(0.000,	0.103)	(0.834,	1.000)	(0.000	,0.051)
89	0.078	0.857	0.053	0.012		(0.000,	0.336)	(0.456,	1.000)	(0.000,	0.379)	(0.000	,0.072)
90	0.561	0.018	0.405	0.017		(0.155,	0.997)	(0.000,	0.122)	(0.000,	0.813)	(0.000	,0.119)
91	0.96	0.016	0.011	0.013		(0.783,	1.000)	(0.000,	0.114)	(0.000,	0.064)	(0.000	,0.084)
92	0.947	0.029	0.013	0.011		(0.704,	1.000)	(0.000,	0.217)	(0.000,	0.079)	(0.000	,0.072)
93	0.782	0.048	0.08	0.09		(0.463,	1.000)	(0.000,	0.298)	(0.000,	0.423)	(0.000	,0.315)
94	0.983	0.007	0.005	0.005		(0.903,	1.000)	(0.000,	0.042)	(0.000,	0.026)	(0.000	,0.029)
95	0.98	0.007	0.008	0.005		(0.883,	1.000)	(0.000,	0.039)	(0.000,	0.051)	(0.000	,0.030)
96	0.979	0.007	0.005	0.008		(0.882,	1.000)	(0.000,	0.045)	(0.000,	0.028)	(0.000	,0.049)
97	0.983	0.006	0.005	0.005		(0.906,	1.000)	(0.000,	0.036)	(0.000,	0.028)	(0.000	,0.031)
98	0.976	0.007	0.012	0.005		(0.858,	1.000)	(0.000,	0.039)	(0.000,	0.079)	(0.000	,0.029)
99	0.972	0.009	0.013	0.006		(0.837,	1.000)	(0.000,	0.057)	(0.000,	0.083)	(0.000	,0.031)
100	0.978	0.005	0.012	0.005		(0.875,	1.000)	(0.000,	0.029)	(0.000,	0.073)	(0.000	,0.025)
101	0.012	0.961	0.01	0.017		(0.000,	0.071)	(0.778,	1.000)	(0.000,	0.062)	(0.000	,0.111)
102	0.047	0.76	0.017	0.176		(0.000,	0.344)	(0.000,	1.000)	(0.000,	0.120)	(0.000	,0.847)
103	0.007	0.019	0.961	0.012		(0.000,	0.044)	(0.000,	0.119)	(0.786,	1.000)	(0.000	,0.075)
104	0.019	0.02	0.951	0.01		(0.000,	0.130)	(0.000,	0.141)	(0.724,	1.000)	(0.000	,0.059)
105	0.007	0.97	0.009	0.014		(0.000,	0.041)	(0.831,	1.000)	(0.000,	0.053)	(0.000	,0.086)
106	0.037	0.48	0.431	0.053		(0.000,	0.271)	(0.000,	1.000)	(0.000,	0.930)	(0.000	,0.363)
107	0.016	0.025	0.059	0.9		(0.000,	0.110)	(0.000,	0.155)	(0.000,	0.346)	(0.568	,1.000)
108	0.01	0.046	0.011	0.933		(0.000,	0.057)	(0.000,	0.331)	(0.000,	0.070)	(0.625	,1.000)
109	0.007	0.057	0.008	0.929		(0.000,	0.036)	(0.000,	0.401)	(0.000,	0.045)	(0.576	,1.000)
110	0.023	0.022	0.931	0.024		(0.000,	0.160)	(0.000,	0.140)	(0.672,	1.000)	(0.000	,0.151)
111	0.018	0.333	0.629	0.02		(0.000,	0.121)	(0.000,	0.913)	(0.055,	1.000)	(0.000	,0.147)
112	0.018	0.03	0.942	0.01		(0.000,	0.120)	(0.000,	0.214)	(0.697,	1.000)	(0.000	,0.057)
113	0.019	0.009	0.965	0.007		(0.000,	0.132)	(0.000,	0.050)	(0.809,	1.000)	(0.000	,0.040)
114	0.011	0.477	0.053	0.459		(0.000,	0.062)	(0.000,	1.000)	(0.000,	0.380)	(0.000	,0.996)
115	0.008	0.908	0.008	0.076		(0.000,	0.045)	(0.488,	1.000)	(0.000,	0.046)	(0.000	,0.487)
116	0.043	0.013	0.929	0.015		(0.000,	0.273)	(0.000,	0.080)	(0.661,	1.000)	(0.000	,0.105)
117	0.02	0.056	0.916	0.008		(0.000,	0.134)	(0.000,	0.386)	(0.554,	1.000)	(0.000	,0.049)
118	0.361	0.026	0.582	0.031		(0.000,	0.746)	(0.000,	0.178)	(0.172,	0.999)	(0.000	,0.221)
119	0.012	0.01	0.969	0.009		(0.000,	0.076)	(0.000,	0.059)	(0.826,	1.000)	(0.000	,0.056)
120	0.007	0.027	0.947	0.019		(0.000,	0.043)	(0.000,	0.187)	(0.716,	1.000)	(0.000	,0.133)
121	0.005	0.009	0.978	0.008		(0.000,	0.029)	(0.000,	0.053)	(0.874,	1.000)	(0.000	,0.046)
122	0.013	0.08	0.893	0.013		(0.000,	0.084)	(0.000,	0.506)	(0.463,	1.000)	(0.000	,0.090)
123	0.12	0.209	0.648	0.023		(0.000,	0.574)	(0.000,	0.761)	(0.000,	1.000)	(0.000	,0.167)
124	0.035	0.182	0.746	0.037		(0.000,	0.253)	(0.000,	0.813)	(0.006,	1.000)	(0.000	,0.257)
125	0.005	0.099	0.889	0.007		(0.000,	0.031)	(0.000,	0.539)	(0.451,	1.000)	(0.000	,0.043)
126	0.009	0.014	0.966	0.011		(0.000,	0.053)	(0.000,	0.088)	(0.809,	1.000)	(0.000	,0.068)
127	0.005	0.006	0.984	0.005		(0.000,	0.024)	(0.000,	0.035)	(0.912,	1.000)	(0.000	,0.026)
128	0.007	0.021	0.95	0.022		(0.000,	0.039)	(0.000,	0.143)	(0.726,	1.000)	(0.000	,0.159)
129	0.006	0.015	0.964	0.015		(0.000,	0.031)	(0.000,	0.098)	(0.792,	1.000)	(0.000	,0.108)
130	0.009	0.042	0.942	0.008		(0.000,	0.050)	(0.000,	0.279)	(0.677,	1.000)	(0.000	,0.042)
181	0.343	0.192	0.036	0.429		(0.000,	0.787)	(0.000,	0.916)	(0.000,	0.253)	(0.000	,0.902)
182	0.978	0.007	0.008	0.006		(0.876,	1.000)	(0.000,	0.040)	(0.000,	0.048)	(0.000	,0.038)
183	0.951	0.027	0.017	0.005		(0.744,	1.000)	(0.000,	0.174)	(0.000,	0.105)	(0.000	,0.028)
184	0.92	0.04	0.013	0.026		(0.614,	1.000)	(0.000,	0.290)	(0.000,	0.088)	(0.000	,0.187)
185	0.964	0.008	0.008	0.02		(0.802,	1.000)	(0.000,	0.048)	(0.000,	0.044)	(0.000	,0.141)
186	0.985	0.004	0.007	0.004		(0.913,	1.000)	(0.000,	0.022)	(0.000,	0.040)	(0.000	,0.022)
187	0.766	0.195	0.011	0.028		(0.290,	1.000)	(0.000,	0.683)	(0.000,	0.069)	(0.000	,0.196)
188	0.933	0.008	0.015	0.044		(0.727,	1.000)	(0.000,	0.049)	(0.000,	0.101)	(0.000	,0.224)
189	0.005	0.923	0.009	0.063		(0.000,	0.026)	(0.528,	1.000)	(0.000,	0.050)	(0.000	,0.451)
190	0.975	0.01	0.01	0.005		(0.857,	1.000)	(0.000,	0.065)	(0.000,	0.057)	(0.000	,0.026)
191	0.952	0.012	0.025	0.012		(0.726,	1.000)	(0.000,	0.073)	(0.000,	0.177)	(0.000	,0.075)
192	0.976	0.007	0.008	0.009		(0.859,	1.000)	(0.000,	0.043)	(0.000,	0.047)	(0.000	,0.053)
193	0.877	0.065	0.037	0.021		(0.509,	1.000)	(0.000,	0.409)	(0.000,	0.252)	(0.000	,0.150)
194	0.733	0.015	0.242	0.01		(0.346,	1.000)	(0.000,	0.093)	(0.000,	0.634)	(0.000	,0.057)
195	0.983	0.004	0.009	0.003		(0.908,	1.000)	(0.000,	0.022)	(0.000,	0.054)	(0.000	,0.018)
196	0.757	0.136	0.093	0.014		(0.320,	1.000)	(0.000,	0.564)	(0.000,	0.518)	(0.000	,0.099)
197	0.946	0.006	0.043	0.005		(0.759,	1.000)	(0.000,	0.036)	(0.000,	0.217)	(0.000	,0.029)
198	0.957	0.007	0.027	0.008		(0.775,	1.000)	(0.000,	0.042)	(0.000,	0.175)	(0.000	,0.046)
199	0.985	0.005	0.005	0.004		(0.917,	1.000)	(0.000,	0.029)	(0.000,	0.029)	(0.000	,0.023)
200	0.959	0.01	0.01	0.021		(0.797,	1.000)	(0.000,	0.064)	(0.000,	0.057)	(0.000	,0.141)
201	0.894	0.009	0.092	0.005		(0.533,	1.000)	(0.000,	0.049)	(0.000,	0.450)	(0.000	,0.026)
202	0.983	0.005	0.007	0.005		(0.902,	1.000)	(0.000,	0.030)	(0.000,	0.041)	(0.000	,0.025)
203	0.889	0.021	0.075	0.015		(0.576,	1.000)	(0.000,	0.147)	(0.000,	0.394)	(0.000	,0.108)
204	0.957	0.022	0.014	0.008		(0.767,	1.000)	(0.000,	0.153)	(0.000,	0.090)	(0.000	,0.050)
205	0.952	0.026	0.013	0.009		(0.726,	1.000)	(0.000,	0.189)	(0.000,	0.075)	(0.000	,0.052)
206	0.982	0.007	0.006	0.005		(0.898,	1.000)	(0.000,	0.042)	(0.000,	0.033)	(0.000	,0.027)
207	0.985	0.006	0.005	0.005		(0.912,	1.000)	(0.000,	0.032)	(0.000,	0.027)	(0.000	,0.026)
208	0.959	0.015	0.009	0.018		(0.779,	1.000)	(0.000,	0.101)	(0.000,	0.050)	(0.000	,0.125)
209	0.897	0.07	0.025	0.007		(0.542,	1.000)	(0.000,	0.417)	(0.000,	0.179)	(0.000	,0.043)
210	0.948	0.032	0.014	0.007		(0.698,	1.000)	(0.000,	0.228)	(0.000,	0.085)	(0.000	,0.038)
211	0.955	0.025	0.006	0.014		(0.746,	1.000)	(0.000,	0.184)	(0.000,	0.034)	(0.000	,0.091)
212	0.964	0.018	0.006	0.012		(0.798,	1.000)	(0.000,	0.127)	(0.000,	0.032)	(0.000	,0.075)
213	0.96	0.011	0.005	0.024		(0.783,	1.000)	(0.000,	0.076)	(0.000,	0.028)	(0.000	,0.167)
214	0.978	0.008	0.007	0.007		(0.875,	1.000)	(0.000,	0.043)	(0.000,	0.041)	(0.000	,0.039)
215	0.84	0.045	0.096	0.019		(0.453,	1.000)	(0.000,	0.312)	(0.000,	0.468)	(0.000	,0.131)
216	0.014	0.692	0.27	0.025		(0.000,	0.083)	(0.000,	1.000)	(0.000,	0.889)	(0.000	,0.179)
217	0.066	0.226	0.092	0.616		(0.000,	0.367)	(0.000,	0.845)	(0.000,	0.477)	(0.018	,1.000)
218	0.984	0.005	0.006	0.005		(0.908,	1.000)	(0.000,	0.026)	(0.000,	0.031)	(0.000	,0.030)
219	0.919	0.061	0.012	0.008		(0.650,	1.000)	(0.000,	0.318)	(0.000,	0.073)	(0.000	,0.048)
221	0.846	0.021	0.006	0.126		(0.450,	1.000)	(0.000,	0.149)	(0.000,	0.036)	(0.000	,0.517)
222	0.022	0.299	0.645	0.034		(0.000,	0.151)	(0.000,	0.731)	(0.235,	1.000)	(0.000	,0.244)
223	0.076	0.026	0.015	0.883		(0.000,	0.436)	(0.000,	0.165)	(0.000,	0.107)	(0.490	,1.000)
224	0.152	0.006	0.837	0.005		(0.000,	0.534)	(0.000,	0.034)	(0.453,	1.000)	(0.000	,0.027)
225	0.01	0.02	0.962	0.007		(0.000,	0.063)	(0.000,	0.140)	(0.781,	1.000)	(0.000	,0.042)
226	0.023	0.022	0.938	0.017		(0.000,	0.166)	(0.000,	0.153)	(0.672,	1.000)	(0.000	,0.117)
227	0.011	0.945	0.009	0.034		(0.000,	0.073)	(0.694,	1.000)	(0.000,	0.055)	(0.000	,0.248)
228	0.015	0.911	0.05	0.025		(0.000,	0.095)	(0.522,	1.000)	(0.000,	0.351)	(0.000	,0.163)
230	0.008	0.929	0.019	0.043		(0.000,	0.048)	(0.614,	1.000)	(0.000,	0.130)	(0.000	,0.313)
231	0.012	0.961	0.02	0.007		(0.000,	0.074)	(0.776,	1.000)	(0.000,	0.133)	(0.000	,0.036)
232	0.098	0.662	0.225	0.016		(0.000,	0.518)	(0.000,	1.000)	(0.000,	0.667)	(0.000	,0.100)
233	0.005	0.357	0.009	0.629		(0.000,	0.028)	(0.000,	0.818)	(0.000,	0.053)	(0.173	,1.000)
234	0.011	0.963	0.015	0.011		(0.000,	0.064)	(0.788,	1.000)	(0.000,	0.096)	(0.000	,0.064)
235	0.06	0.625	0.166	0.149		(0.000,	0.380)	(0.000,	1.000)	(0.000,	0.756)	(0.000	,0.688)
236	0.018	0.937	0.008	0.037		(0.000,	0.121)	(0.641,	1.000)	(0.000,	0.047)	(0.000	,0.268)
237	0.007	0.948	0.031	0.014		(0.000,	0.043)	(0.720,	1.000)	(0.000,	0.206)	(0.000	,0.085)
238	0.008	0.926	0.054	0.012		(0.000,	0.046)	(0.610,	1.000)	(0.000,	0.350)	(0.000	,0.070)
239	0.041	0.902	0.025	0.032		(0.000,	0.279)	(0.535,	1.000)	(0.000,	0.165)	(0.000	,0.215)
240	0.012	0.931	0.02	0.037		(0.000,	0.067)	(0.629,	1.000)	(0.000,	0.120)	(0.000	,0.255)
241	0.014	0.116	0.844	0.025		(0.000,	0.096)	(0.000,	0.546)	(0.421,	1.000)	(0.000	,0.180)
242	0.98	0.006	0.007	0.007		(0.888,	1.000)	(0.000,	0.032)	(0.000,	0.039)	(0.000	,0.039)
243	0.089	0.836	0.056	0.018		(0.000,	0.551)	(0.091,	1.000)	(0.000,	0.423)	(0.000	,0.114)
244	0.007	0.011	0.973	0.009		(0.000,	0.036)	(0.000,	0.064)	(0.850,	1.000)	(0.000	,0.055)
245	0.011	0.013	0.972	0.004		(0.000,	0.064)	(0.000,	0.084)	(0.837,	1.000)	(0.000	,0.023)
246	0.006	0.969	0.011	0.014		(0.000,	0.035)	(0.819,	1.000)	(0.000,	0.067)	(0.000	,0.092)
247	0.005	0.95	0.025	0.019		(0.000,	0.030)	(0.717,	1.000)	(0.000,	0.176)	(0.000	,0.128)
248	0.006	0.027	0.008	0.959		(0.000,	0.037)	(0.000,	0.177)	(0.000,	0.048)	(0.770	,1.000)
249	0.965	0.024	0.006	0.006		(0.791,	1.000)	(0.000,	0.169)	(0.000,	0.031)	(0.000	,0.031)
250	0.029	0.954	0.009	0.008		(0.000,	0.204)	(0.736,	1.000)	(0.000,	0.055)	(0.000	,0.047)
251	0.008	0.975	0.007	0.01		(0.000,	0.046)	(0.859,	1.000)	(0.000,	0.042)	(0.000	,0.058)
252	0.008	0.953	0.023	0.015		(0.000,	0.047)	(0.736,	1.000)	(0.000,	0.156)	(0.000	,0.097)
253	0.007	0.965	0.012	0.016		(0.000,	0.040)	(0.796,	1.000)	(0.000,	0.075)	(0.000	,0.101)
254	0.008	0.969	0.006	0.016		(0.000,	0.046)	(0.823,	1.000)	(0.000,	0.033)	(0.000	,0.111)
255	0.012	0.847	0.132	0.008		(0.000,	0.080)	(0.306,	1.000)	(0.000,	0.670)	(0.000	,0.050)
256	0.024	0.914	0.009	0.054		(0.000,	0.165)	(0.549,	1.000)	(0.000,	0.052)	(0.000	,0.391)
257	0.016	0.934	0.024	0.026		(0.000,	0.106)	(0.645,	1.000)	(0.000,	0.170)	(0.000	,0.175)
258	0.029	0.007	0.958	0.007		(0.000,	0.202)	(0.000,	0.036)	(0.757,	1.000)	(0.000	,0.041)
259	0.009	0.006	0.969	0.015		(0.000,	0.051)	(0.000,	0.034)	(0.824,	1.000)	(0.000	,0.106)
260	0.007	0.013	0.963	0.017		(0.000,	0.043)	(0.000,	0.085)	(0.790,	1.000)	(0.000	,0.118)
261	0.011	0.008	0.972	0.008		(0.000,	0.068)	(0.000,	0.045)	(0.843,	1.000)	(0.000	,0.049)
262	0.005	0.009	0.981	0.005		(0.000,	0.027)	(0.000,	0.053)	(0.893,	1.000)	(0.000	,0.025)
263	0.025	0.014	0.943	0.018		(0.000,	0.171)	(0.000,	0.094)	(0.716,	1.000)	(0.000	,0.123)
264	0.015	0.007	0.973	0.005		(0.000,	0.099)	(0.000,	0.040)	(0.849,	1.000)	(0.000	,0.025)
265	0.008	0.014	0.971	0.008		(0.000,	0.043)	(0.000,	0.090)	(0.832,	1.000)	(0.000	,0.045)
266	0.014	0.02	0.949	0.017		(0.000,	0.084)	(0.000,	0.141)	(0.712,	1.000)	(0.000	,0.113)
267	0.066	0.019	0.903	0.012		(0.000,	0.369)	(0.000,	0.132)	(0.574,	1.000)	(0.000	,0.077)
268	0.038	0.009	0.946	0.007		(0.000,	0.255)	(0.000,	0.053)	(0.702,	1.000)	(0.000	,0.040)
269	0.059	0.014	0.89	0.037		(0.000,	0.342)	(0.000,	0.088)	(0.582,	1.000)	(0.000	,0.238)
270	0.026	0.022	0.943	0.009		(0.000,	0.160)	(0.000,	0.155)	(0.724,	1.000)	(0.000	,0.052)
271	0.023	0.011	0.961	0.005		(0.000,	0.159)	(0.000,	0.063)	(0.784,	1.000)	(0.000	,0.025)
272	0.008	0.008	0.98	0.004		(0.000,	0.044)	(0.000,	0.048)	(0.885,	1.000)	(0.000	,0.022)
273	0.021	0.015	0.955	0.009		(0.000,	0.146)	(0.000,	0.099)	(0.762,	1.000)	(0.000	,0.058)
274	0.012	0.018	0.955	0.015		(0.000,	0.074)	(0.000,	0.119)	(0.750,	1.000)	(0.000	,0.100)
275	0.018	0.009	0.969	0.004		(0.000,	0.127)	(0.000,	0.055)	(0.823,	1.000)	(0.000	,0.022)
276	0.006	0.014	0.973	0.008		(0.000,	0.031)	(0.000,	0.088)	(0.846,	1.000)	(0.000	,0.046)
277	0.021	0.016	0.945	0.018		(0.000,	0.146)	(0.000,	0.107)	(0.713,	1.000)	(0.000	,0.130)
278	0.009	0.017	0.895	0.079		(0.000,	0.051)	(0.000,	0.105)	(0.570,	1.000)	(0.000	,0.389)
279	0.012	0.007	0.976	0.005		(0.000,	0.073)	(0.000,	0.036)	(0.866,	1.000)	(0.000	,0.028)
280	0.06	0.043	0.88	0.017		(0.000,	0.408)	(0.000,	0.309)	(0.478,	1.000)	(0.000	,0.115)
281	0.007	0.006	0.975	0.012		(0.000,	0.043)	(0.000,	0.030)	(0.859,	1.000)	(0.000	,0.076)
282	0.008	0.065	0.919	0.009		(0.000,	0.043)	(0.000,	0.400)	(0.578,	1.000)	(0.000	,0.054)
283	0.008	0.844	0.02	0.128		(0.000,	0.043)	(0.263,	1.000)	(0.000,	0.127)	(0.000	,0.660)
284	0.017	0.842	0.129	0.012		(0.000,	0.113)	(0.248,	1.000)	(0.000,	0.673)	(0.000	,0.074)
285	0.021	0.04	0.93	0.009		(0.000,	0.145)	(0.000,	0.286)	(0.620,	1.000)	(0.000	,0.054)
286	0.004	0.005	0.004	0.987		(0.000,	0.024)	(0.000,	0.026)	(0.000,	0.020)	(0.927	,1.000)
287	0.011	0.007	0.182	0.8		(0.000,	0.067)	(0.000,	0.038)	(0.000,	0.464)	(0.514	,1.000)
288	0.005	0.112	0.014	0.869		(0.000,	0.027)	(0.000,	0.496)	(0.000,	0.101)	(0.491	,1.000)
289	0.018	0.013	0.005	0.964		(0.000,	0.124)	(0.000,	0.077)	(0.000,	0.030)	(0.802	,1.000)
290	0.02	0.018	0.152	0.81		(0.000,	0.142)	(0.000,	0.100)	(0.000,	0.593)	(0.350	,1.000)
291	0.006	0.011	0.009	0.974		(0.000,	0.033)	(0.000,	0.064)	(0.000,	0.058)	(0.852	,1.000)
292	0.025	0.069	0.005	0.901		(0.000,	0.178)	(0.000,	0.485)	(0.000,	0.030)	(0.477	,1.000)
293	0.006	0.012	0.006	0.977		(0.000,	0.031)	(0.000,	0.067)	(0.000,	0.031)	(0.869	,1.000)
294	0.004	0.006	0.004	0.986		(0.000,	0.021)	(0.000,	0.037)	(0.000,	0.021)	(0.919	,1.000)
295	0.009	0.013	0.015	0.962		(0.000,	0.055)	(0.000,	0.080)	(0.000,	0.104)	(0.789	,1.000)
296	0.006	0.011	0.004	0.979		(0.000,	0.031)	(0.000,	0.064)	(0.000,	0.023)	(0.881	,1.000)
297	0.006	0.01	0.006	0.978		(0.000,	0.034)	(0.000,	0.053)	(0.000,	0.034)	(0.876	,1.000)
298	0.004	0.007	0.004	0.985		(0.000,	0.023)	(0.000,	0.037)	(0.000,	0.022)	(0.917	,1.000)
299	0.113	0.034	0.005	0.848		(0.000,	0.419)	(0.000,	0.247)	(0.000,	0.030)	(0.529	,1.000)
300	0.005	0.025	0.013	0.957		(0.000,	0.024)	(0.000,	0.173)	(0.000,	0.087)	(0.757	,1.000)
301	0.024	0.01	0.005	0.961		(0.000,	0.164)	(0.000,	0.056)	(0.000,	0.030)	(0.786	,1.000)
302	0.008	0.009	0.005	0.978		(0.000,	0.047)	(0.000,	0.052)	(0.000,	0.027)	(0.874	,1.000)
303	0.012	0.011	0.008	0.969		(0.000,	0.079)	(0.000,	0.065)	(0.000,	0.052)	(0.825	,1.000)
304	0.005	0.008	0.009	0.978		(0.000,	0.031)	(0.000,	0.044)	(0.000,	0.056)	(0.877	,1.000)
305	0.004	0.006	0.004	0.986		(0.000,	0.022)	(0.000,	0.035)	(0.000,	0.021)	(0.920	,1.000)
306	0.008	0.007	0.007	0.977		(0.000,	0.046)	(0.000,	0.042)	(0.000,	0.042)	(0.867	,1.000)
307	0.009	0.01	0.018	0.963		(0.000,	0.054)	(0.000,	0.064)	(0.000,	0.124)	(0.800	,1.000)
308	0.043	0.042	0.016	0.9		(0.000,	0.252)	(0.000,	0.290)	(0.000,	0.111)	(0.604	,1.000)
309	0.005	0.117	0.009	0.868		(0.000,	0.031)	(0.000,	0.642)	(0.000,	0.058)	(0.346	,1.000)
310	0.005	0.081	0.03	0.885		(0.000,	0.029)	(0.000,	0.509)	(0.000,	0.205)	(0.463	,1.000)
311	0.006	0.013	0.01	0.972		(0.000,	0.032)	(0.000,	0.074)	(0.000,	0.059)	(0.836	,1.000)
312	0.005	0.008	0.007	0.979		(0.000,	0.031)	(0.000,	0.045)	(0.000,	0.042)	(0.883	,1.000)
313	0.017	0.057	0.051	0.874		(0.000,	0.124)	(0.000,	0.405)	(0.000,	0.323)	(0.480	,1.000)
314	0.005	0.006	0.005	0.984		(0.000,	0.030)	(0.000,	0.033)	(0.000,	0.027)	(0.911	,1.000)
315	0.006	0.005	0.005	0.984		(0.000,	0.031)	(0.000,	0.030)	(0.000,	0.030)	(0.906	,1.000)
316	0.004	0.006	0.004	0.986		(0.000,	0.023)	(0.000,	0.033)	(0.000,	0.022)	(0.921	,1.000)
317	0.019	0.059	0.071	0.851		(0.000,	0.139)	(0.000,	0.372)	(0.000,	0.388)	(0.468	,1.000)
318	0.012	0.011	0.014	0.963		(0.000,	0.081)	(0.000,	0.070)	(0.000,	0.092)	(0.798	,1.000)
319	0.024	0.025	0.026	0.925		(0.000,	0.176)	(0.000,	0.160)	(0.000,	0.186)	(0.640	,1.000)
320	0.005	0.632	0.019	0.344		(0.000,	0.029)	(0.193,	1.000)	(0.000,	0.130)	(0.000	,0.775)
321	0.005	0.027	0.024	0.945		(0.000,	0.026)	(0.000,	0.186)	(0.000,	0.170)	(0.696	,1.000)
